# Supplementary material for: Thyroid Nodule Detection and Classification on Small Datasets: An Ensemble Deep Learning Approach with Attention Mechanism and Focal Loss
Source: Diagnostics (Basel). 2026 Mar 10;16(6):825. doi: 10.3390/diagnostics16060825 (PMC13025762; doi:10.3390/diagnostics16060825)
Supplement: Supplementary file 1 [file diagnostics-16-00825-s001.zip › Supplementary Table.xlsx]

## Sheet: supplementary table
Set	Age	gender	Tumor side	size(short)	Size(long)	Diagnostic confirmation	Final diagnoses
train	48	1	0	1.04	1.74	0	0
train	60	1	0	2.31	3.29	0	0
train	63	0	0	1.13	2.06	0	0
train	66	1	1	0.99	1.54	0	0
train	65	1	1	1.3	1.85	0	0
train	61	0	1	0.63	0.79	0	0
train	57	1	0	3.37	5.5	1	0
train	46	0	0	1.47	1.73	0	0
train	35	0	0	1.29	1.93	0	0
train	45	0	0	0.66	0.73	0	0
train	64	1	0	1.75	4.16	0	0
train	52	0	0	2.3	2.8	0	0
train	48	0	0	2.05	2.19	0	0
train	68	0	1	0.92	1.34	0	0
train	64	0	0	1.33	1.49	0	0
train	61	0	1	0.84	1.52	0	0
train	55	1	0	1.97	4.1	0	0
train	23	0	0	2.99	3.35	0	0
train	57	1	0	0.88	1.14	0	0
train	34	1	1	0.53	0.66	0	0
train	65	1	0	1.62	2.34	0	0
train	54	0	1	1.63	2.87	1	0
train	63	0	0	1.91	2.43	0	0
train	63	0	1	2.22	3.87	0	0
train	58	1	0	2.15	3.1	0	0
train	63	0	0	2.51	3.13	0	0
train	26	1	1	1.72	2.84	0	0
train	66	0	0	1.1	1.58	0	0
train	66	1	1	2.11	4.34	0	0
train	55	1	0	1.72	2.24	0	0
train	55	0	0	0.35	0.57	0	0
train	45	0	0	1.78	2.74	0	0
train	73	1	1	3.66	5.13	0	0
train	42	0	1	1.73	3.41	0	0
train	53	0	1	0.69	0.95	0	0
train	57	0	0	2.69	3.27	0	0
train	69	0	1	2.36	3.03	0	0
train	47	0	0	1.17	2.24	0	0
train	56	0	1	2.44	3.56	0	0
train	71	1	0	2.46	2.81	0	0
train	56	0	1	0.93	1.17	0	0
train	34	1	1	0.54	0.97	0	0
train	48	1	1	0.89	1.2	0	0
train	46	0	1	1.04	1.49	0	0
train	56	0	1	1.06	1.74	0	0
train	52	0	1	1.04	1.4	0	0
train	70	1	0	1.58	1.78	0	0
train	44	0	0	0.81	2.1	0	0
train	42	1	1	1.03	1.54	0	0
train	68	0	1	1.26	1.28	0	0
train	65	0	0	0.92	1.23	0	0
train	41	0	1			0	0
train	35	0	1	1.47	1.59	0	0
train	65	1	1	2.67	3.89	0	0
train	44	0	0	1.99	2.32	0	0
train	26	0	1	1.58	1.88	0	0
train	53	1	0	1.58	2.53	0	0
train	64	0	0	1.72	2.36	0	0
train	66	0	1	2.15	4.21	0	0
train	65	0	1	0.86	1.37	0	0
train	58	0	1	1.61	2.43	1	0
train	78	0	0	1.07	1.53	0	0
train	28	0	1	2.09	3.33	0	0
train	39	1	0	0.55	0.77	0	0
train	61	1	0	1.06	2	0	0
train	38	1	0	0.52	0.73	0	0
train	30	0	1	0.92	3.02	0	0
train	51	1	0	0.91	1.24	0	0
train	47	0	1	1.02	1.86	0	0
train	41	0	0	1.91	2.17	0	0
train	69	0	0	1.12	1.47	0	0
train	61	1	0	3.79	5.14	0	0
train	66	0	0	0.69	0.89	0	0
train	28	1	1	1.19	1.41	0	0
train	58	1	0	2.27	3.07	0	0
train	56	0	0	1.68	1.53	0	0
train	52	0	1	2.06	3.35	0	0
train	75	0	1	1.67	2.39	0	0
train	25	0	0	2.04	3.03	0	0
train	60	1	1	2.88	3.69	0	0
train	31	0	0	1.83	2.13	0	0
train	61	0	1	2.77	3.88	0	0
train	42	0	1	3.45	5.27	0	0
train	61	1	1	3.09	4.5	0	0
train	58	0	1	0.35	0.67	0	0
train	67	0	1	1.71	2.3	0	0
train	55	0	0	3.08	4.74	0	0
train	59	1	1	2.74	3.11	0	0
train	59	1	0	1.16	1.72	0	0
train	52	0	1	0.97	1.11	0	0
train	43	1	1	1.64	2.37	0	0
train	57	0	1	1.54	1.66	0	0
train	45	0	0	2.52	3.65	0	0
train	39	0	0	1.32	2.27	0	0
train	55	0	1	0.59	0.58	0	0
train	34	0	0	1.05	1.71	0	0
train	68	0	1	1.46	2.35	0	0
train	64	0	1	2.21	2.67	0	0
train	56	0	1	1.04	1.77	0	0
train	61	0	1	0.55	0.81	0	0
train	43	0	0	1.69	2.36	0	0
train	68	0	0	0.9	1.24	0	0
train	49	0	1	0.36	0.96	0	0
train	35	0	0	1.16	1.7	0	0
train	54	1	0	0.54	0.56	0	0
train	46	0	1	0.57	1.35	0	0
train	35	0	1	1.93	2.15	0	0
train	55	0	1			1	0
train	40	0	1	1.02	1.32	0	0
train	43	0	1	1.73	2.43	0	0
train	43	0	1	0.66	1.02	0	0
train	71	1	0	0.72	0.75	0	0
train	50	0	1	1.02	1.65	0	0
train	66	1	1	0.75	1.02	0	0
train	63	1	1	1.1	1.9	0	0
train	53	0	1	2.82	4.31	0	0
train	37	0	1	2.45	4.21	1	0
train	29	1	1	1.5	1.67	0	0
train	68	0	1	1.42	1.75	0	0
train	67	0	0	1.42	2.98	0	0
train	72	0	1	1.77	2.91	0	0
train	65	0	1			0	0
train	48	0	0	0.56	0.74	0	0
train	64	0	0	0.85	1.14	0	0
train	43	1	0	2.14	3.22	0	0
train	50	0	1	0.61	2.29	0	0
train	21	0	1	1.87	2.27	0	0
train	63	0	0	1.17	1.5	0	0
train	49	0	1	2.86	5.66	1	0
train	41	0	1	1.7	1.08	0	0
train	71	0	0	1.05	1.54	0	0
train	38	0	1	1.86	3.62	0	0
train	38	0	0			1	0
train	43	0	0	1.28	1.91	0	0
train	39	0	0	3.09	3.91	0	0
train	43	0	0	1.6	2.4	0	0
train	51	0	0	0.59	1.19	0	0
train	71	0	1	1.36	1.66	1	0
train	34	0	1	1.8	2.48	0	0
train	41	0	0	0.66	1.32	0	0
train	46	0	1	1.91	2.27	0	0
train	62	0	0	1.44	1.93	0	0
train	43	0	0	1.34	1.4	0	0
train	51	0	0	2.32	3.94	1	0
train	20	1	1	0.65	1.22	0	0
train	38	0	1	1.87	2.96	0	0
train	39	1	0	1.04	1.48	0	0
train	42	1	0	0.41	0.52	0	0
train	69	1	1	1.57	2.18	0	0
train	65	0	1	4	6	1	0
train	45	0	1	0.71	1.86	0	0
train	48	0	1	1.46	2.26	0	0
train	52	1	1	0.95	1.12	0	0
train	50	1	1	1.77	2.21	0	0
train	49	0	1	2.43	2.79	0	0
train	38	0	1	0.86	1.03	0	0
train	76	1	0	3.17	5.08	0	0
train	54	0	1	3.02	4.87	0	0
train	66	1	0	0.77	1.08	0	0
train	68	0	0	1.9	1.89	1	0
train	45	1	1	1.82	2.6	0	0
train	40	0	0	2.6	4.68	1	0
train	47	0	1	0.6	0.97	0	0
train	63	1	1	2.31	3.28	0	0
train	62	0	1	1.25	1.42	0	0
train	81	1	1	1.23	2.38	0	0
train	37	0	1	0.85	1.27	0	0
train	37	0	0	1.93	2.62	0	0
train	69	1	0	0.73	0.87	0	0
train	53	1	0	0.67	0.96	0	0
train	42	0	0	1.49	2.22	0	0
train	44	0	1	1.16	1.02	0	0
train	67	0	1	2.98	5.08	0	0
train	21	0	1	1.1	1.34	0	0
train	63	1	1	1.75	1.41	0	0
train	71	1	0	3.78	5.46	0	0
train	70	1	1	1.16	0.94	0	0
train	56	1	0	1.01	1.2	0	0
train	44	1	0	2.69	4.56	0	0
train	31	0	0	1.13	1.64	0	0
train	55	0	1	0.73	1.41	0	0
train	47	0	1	0.88	1.73	0	0
train	31	0	0	1.92	3.49	1	0
train	54	0	0	0.88	1.12	0	0
train	49	0	0	2.7	3.57	0	0
train	38	0	1	0.93	1.58	0	0
train	52	0	1	0.38	0.44	1	0
train	49	1	1	2.41	3.44	0	0
train	57	1	0	0.87	1.42	0	0
train	43	0	1	1.65	3.68	0	0
train	47	0	0	0.81	1.16	0	0
train	39	1	1	1.3	1.8	0	0
train	62	0	1	2.12	2.52	0	0
train	49	0	1	2.1	3.03	0	0
train	54	0	1	1.12	1.81	0	0
train	45	0	1	0.99	1.73	0	0
train	61	1	1	1.79	1.95	0	0
train	49	0	1	0.88	1.11	0	0
train	68	0	0	2.57	3.7	1	0
train	69	0	0	0.75	1.12	0	0
train	58	1	1	0.9	1.18	0	0
train	53	0	1	1.62	2.36	0	0
train	43	0	1	1.26	2.45	0	0
train	54	0	0	1.42	1.6	0	0
train	38	0	0	1.5	1.74	0	0
train	66	1	1	0.54	0.94	0	0
train	41	0	0	3.48	3.94	0	0
train	43	1	0	0.9	1.54	0	0
train	44	0	1	0.8	1	0	0
train	48	0	0	0.93	2.24	0	0
train	46	1	0	3.06	4.22	0	0
train	59	1	0	1.23	2.1	0	0
train	54	0	1	0.96	1.91	0	0
train	47	1	0	1.79	4.37	0	0
train	47	0	0	1.28	1.77	0	0
train	47	0	0	0.48	0.73	0	0
train	47	0	1	1.25	1.58	0	0
train	48	0	1	1.72	2.46	0	0
train	62	0	1	2.94	3.55	0	0
train	58	0	1	1.17	1.84	0	0
train	62	0	0	1.39	2.48	0	0
train	55	0	1	2.48	3.3	0	0
train	48	0	0	1.66	2.76	0	0
train	45	0	0	2.46	4.84	0	0
train	45	0	1	1.76	2.49	0	0
train	54	0	1	0.58	1.3	0	0
train	50	1	1	1.21	1.65	0	0
train	75	1	1	2.88	5.62	0	0
train	44	0	1	2.19	2.74	0	0
train	43	1	0	2.33	3.05	0	0
train	58	0	1	1.42	2.02	0	0
train	54	0	0	0.79	1.53	0	0
train	42	0	0	1.86	2.7	0	0
train	53	1	1	3.05	4.68	0	0
train	48	0	1	1.61	1.74	0	0
train	63	0	1	0.83	1.22	0	0
train	66	0	0	1.5	2.26	0	0
train	44	0	0	0.56	1.23	0	0
train	32	0	1	0.55	0.61	0	0
train	48	0	1	0.72	0.86	0	0
train	41	0	0	1.57	1.56	0	0
train	71	0	1	2.04	3.56	0	0
train	50	0	1	0.76	0.96	0	0
train	52	1	1	1.28	1.81	0	0
train	44	1	1	1.51	1.86	0	0
train	63	0	0	0.79	0.83	0	0
train	72	0	0	1.73	2.39	0	0
train	62	0	0	0.87	1.27	0	0
train	77	0	1	1.47	1.41	0	0
train	59	1	0	0.98	0.99	0	0
train	50	1	0	1.24	1.5	1	0
train	63	0	1	1.54	2.26	0	0
train	71	0	0	2.52	2.95	0	0
train	59	1	1	2.32	4.33	0	0
train	58	1	0	2.33	3.92	0	0
train	28	0	1	1.3	1.71	0	0
train	72	0	0	1.34	1.37	0	0
train	52	1	1	0.69	1.54	0	0
train	43	0	1	1.6	2.29	0	0
train	49	0	1	1.4	2.01	0	0
train	70	0	1	2.84	4.29	0	0
train	56	0	1	0.68	0.92	0	0
train	69	0	1	0.83	1.26	0	0
train	56	0	1	0.72	0.56	0	0
train	57	0	1	1.32	1.58	0	0
train	31	0	0	0.65	0.97	0	0
train	60	1	1	1.28	1.84	0	0
train	62	1	1	2.7	3.39	0	0
train	50	1	1	1.14	1.62	0	0
train	44	1	0	3.19	4.63	0	0
train	51	1	1	2.45	3.71	0	0
train	31	0	1	1.57	2.32	0	0
train	44	0	0	1.5	2.6	0	0
train	47	1	0	1.28	1.29	0	0
train	60	1	1	1.51	2.61	0	0
train	65	0	1	1.2	1.89	0	0
train	56	0	1	2.39	2.48	0	0
train	33	0	1	0.97	0.9	0	0
train	50	1	1	1.82	2.76	0	0
train	77	1	1	2.71	3.52	0	0
train	38	1	1	0.48	0.71	0	0
train	40	0	0	1.28	1.52	0	0
train	57	1	1	3.41	4.44	0	0
train	66	0	0	1.9	2.5	0	0
train	62	0	1	2.01	3.15	0	0
train	59	1	1	1.06	1.46	0	0
train	51	0	1	0.75	0.87	0	0
train	62	1	1	2.4	3.59	0	0
train	68	0	0	1.24	1.8	0	0
train	33	1	0	2.37	4.5	0	0
train	46	0	1	1.23	1.2	0	0
train	44	1	1	1.24	1.81	0	0
train	65	0	0	1.9	2.48	0	0
train	45	0	1	1.94	3.03	0	0
train	46	0	1	2.96	4.32	1	0
train	55	0	0	1.39	1.78	0	0
train	46	0	1	0.94	1.67	0	0
train	68	0	1	1.47	1.81	0	0
train	24	1	0	1.31	2.45	0	0
train	62	0	1	1.95	2.72	0	0
train	41	1	0	1.73	3.6	0	0
train	35	1	0	2.05	2.77	0	0
train	50	1	1	1.72	3.22	0	0
train	44	1	1	1.07	1.57	0	0
train	54	0	0	1.07	2.02	0	0
train	68	1	1	0.91	1.49	0	0
train	68	0	0	2.7	3.86	0	0
train	60	0	0	0.82	1.47	0	0
train	41	0	1	1.82	2.65	0	0
train	58	1	1	2.91	1.99	0	0
train	39	1	1	2.42	3.46	0	0
train	47	0	0	1.21	2	0	0
train	53	0	1	2.29	2.45	0	0
train	46	0	0	1.17	1.5	0	0
train	35	0	1	1.04	1.26	0	0
train	51	0	0	1.14	1.78	0	0
train	64	1	1	1.62	1.91	0	0
train	39	0	1	1.69	2.27	0	0
train	60	0	1	0.72	0.9	0	0
train	50	0	0	0.96	1.64	0	0
train	55	0	1	2.58	4.41	0	0
train	22	0	0	1.08	2.47	0	0
train	61	0	0	1.05	1.07	0	0
train	42	0	0	1.07	1.17	0	0
train	56	1	1	1.08	1.64	0	0
train	48	1	1	0.74	1.14	0	0
train	48	0	0	1.59	2.58	0	0
train	31	0	0	0.74	1.22	0	0
train	40	0	0	1.33	1.89	0	0
train	42	0	0	1.34	1.83	0	0
train	38	0	1	1.42	1.95	0	0
train	33	0	0	2.53	3.65	0	0
train	65	1	0	3.28	4.35	0	0
train	50	0	1	0.85	1.27	0	0
train	25	0	1	0.94	1.88	0	0
train	65	1	1	1.52	2.63	0	0
train	54	1	0	0.77	1.52	0	0
train	55	0	1	1.94	2.25	0	0
train	40	0	1	1.97	2.38	0	0
train	41	0	0	1.57	2.56	1	0
train	36	0	1	0.63	0.69	0	0
train	53	1	1	2.15	3.02	0	0
train	40	0	1	0.78	1.68	0	0
train	42	1	1	3.23	5.88	0	0
train	47	0	1	3.2	4.2	1	0
train	57	0	0	0.83	1.35	0	0
train	48	0	0	1.35	1.85	0	0
train	39	0	1	2.12	2.93	0	0
train	54	0	0	1.77	3.4	0	0
train	47	0	0	0.74	1.25	0	0
train	67	0	1	1.29	1.35	0	0
train	62	0	1	1.81	2.28	0	0
train	61	0	1	1.52	2.65	0	0
train	45	0	1	2.2	2.93	1	0
train	46	1	1	1.05	1.42	0	0
train	46	0	0	1.13	2	0	0
train	42	0	1	1.93	2.37	0	0
train	37	1	1	1.45	1.42	1	0
train	46	1	0	0.71	0.98	0	0
train	38	0	0	0.68	0.82	0	0
train	25	0	1	0.85	0.71	0	0
train	32	0	1	1.79	2.12	0	0
train	65	0	1	1.43	1.95	0	0
train	44	0	0	1.07	1.82	0	0
train	57	1	1	1.55	2.25	0	0
train	37	0	1	1.6	2.85	1	0
train	40	0	1	1.41	1.38	0	0
train	37	0	1	1.59	2.15	0	0
train	54	1	0	0.66	0.67	0	0
train	35	0	1	1.23	2.05	0	0
train	62	0	1	1.5	2.17	0	0
train	45	1	0	1.96	3.14	1	0
train	42	0	1	1.13	1.28	0	0
test	39	1	1	0.68	0.75	1	0
test	41	1	0	1.35	1.07	1	0
train	44	0	0	0.88	0.93	1	1
train	29	0	0	1.36	1.2	1	1
train	58	0	1	0.93	1.03	1	1
train	63	0	1	1.24	1.17	1	1
train	47	1	0	0.48	0.58	1	1
train	30	1	1			1	1
train	41	1	1	0.74	0.99	1	1
train	45	0	0	0.36	0.74	1	1
train	62	1	1	2.45	3.72	1	1
train	37	0	0			1	1
train	45	1	0			1	1
train	42	0	1	0.98	1.58	1	1
train	42	0	0	7.8	8.4	1	1
train	55	1	0	0.63	1.13	1	1
train	54	0	1	0.49	0.67	1	1
train	66	0	1	1.03	1.79	1	1
train	40	0	1	0.88	0.86	1	1
train	55	0	0	0.85	0.76	1	1
train	31	1	1	0.87	0.87	1	1
train	27	0	0	0.92	1.04	1	1
train	36	0	1	1.03	0.95	1	1
train	72	1	0	2.63	3.61	1	1
train	41	0	1	2.42	3.66	1	1
train	66	0	0	1.13	2.19	1	1
train	48	0	1	1.14	1.88	1	1
train	66	0	1	0.93	0.79	1	1
train	72	1	0	0.83	0.83	1	1
train	49	0	1	0.73	1.07	1	1
train	66	0	1	1.91	1.63	1	1
train	46	1	0	1.36	2.04	1	1
train	70	0	1	1.33	1.23	1	1
train	75	1	1	2.22	2.08	1	1
train	37	0	1	0.54	0.74	1	1
train	75	0	0	2.29	3.95	1	1
train	61	1	1	3.74	2.62	1	1
train	40	1	1	2.48	3.88	1	1
train	51	1	1	2.4	3.99	1	1
train	54	0	0	0.97	1.32	1	1
train	39	1	1	1.01	0.8	1	1
train	40	1	0	0.54	1.06	1	1
train	42	0	0	0.9	1.06	0	0
train	43	0	0	1.6	1.74	1	1
train	51	1	1	0.89	1.02	1	1
train	51	0	0	0.97	1.13	1	1
train	70	0	0	1.48	1.39	1	1
test	34	1	0	1.46	1.55	1	1
test	61	1	0	2.11	3.95	1	1
test	52	0	0	1.39	1.71	1	1
train	48	1	0	3.11	4.13	1	1
train	60	0	1	0.93	1.21	1	1
train	60	1	1			1	0
train	56	0	1	2.11	3.1	1	0
train	55	0	0	0.59	0.71	1	1
train	68	0	0	1.64	3	1	0
train	47	0	0	1.49	2.08	1	0
train	59	0	0	1.21	1.6	1	0
train	59	1	1	1.51	2.12	1	1
train	63	0	0	0.46	0.49	1	0
train	39	1	0	1.97	2.91	1	0
train	42	1	0	0.62	0.74	1	1
train	64	0	1	2.85	4.99	1	0
train	61	0	0	1.78	2.84	1	0
train	68	0	1	2.33	2.17	1	1
train	31	0	0	0.53	0.67	1	1
train	17	0	1	2.14	3.48	1	0
train	17	0	0	1.95	2.86	1	1
train	50	0	1	0.8	1.49	1	1
train	53	1	0	0.61	1.29	1	0
train	49	0	1	0.59	0.86	1	1
train	54	1	0	0.63	0.72	1	1
train	52	1	0	1.13	1.08	1	1
train	49	0	0	1.41	2.38	1	1
train	41	0	0	2.99	3.93	1	0
train	72	0	0	1.61	2.28	1	0
train	46	1	1	1.7	2.91	1	1
train	70	0	1	2.24	2.78	1	1
train	39	0	0	2.14	3.44	1	0
train	69	0	1	1.98	2.14	1	0
train	67	1	0	0.68	0.9	1	1
train	72	1	1	2.57	4.69	1	0
train	59	0	1	2.36	4.3	1	0
train	54	1	1	2.24	1.79	1	1
train	45	0	0	0.41	0.47	1	1
train	34	0	0	1.08	1.9	1	0
train	54	1	1	1.05	1.41	1	0
train	23	0	0	0.87	1.14	1	1
train	60	0	0	1.47	2.28	1	0
train	52	0	1	0.99	1.34	1	1
train	45	0	0	0.38	0.42	1	1
train	68	0	0	0.92	1.6	1	0
train	49	0	1	0.74	0.84	1	1
train	38	0	1	1.71	2.56	1	0
train	59	0	0	1.04	1.39	1	0
train	40	0	0	2.25	2.63	1	0
train	31	0	1	0.7	0.91	1	1
train	59	0	1	1.79	2.06	1	0
test	45	1	0	0.94	1.14	1	1
test	41	0	1	1.99	4.17	1	0
test	44	0	0	1.11	1.19	1	1
test	61	0	1	1.82	2.25	1	0
test	51	0	0	2.59	5.26	1	0
test	56	1	0	0.73	0.93	1	1
test	33	0	1	1.26	1.58	1	1
train	59	0	0	0.74	1.3	1	1
test	56	0	0	0.79	1.26	1	1
test	54	0	0	3.41	4.2	1	0
test	49	0	1	0.53	0.53	1	1
test	28	0	1	1.64	1.83	1	1
test	46	0	0	0.78	1.32	1	1
test	38	0	0	1.29	0.93	1	1
test	46	1	0	3.1	5.32	1	0
test	72	0	0	1.4	2.22	1	0
test	26	0	1	1.59	2.68	1	1
test	55	1	0	3.37	5.05	1	1
test	46	0	1	1.76	3.21	1	0
test	53	0	1	1.71	3.68	1	0
test	44	0	0	2.76	4.4	1	0
test	37	0	0	1.46	1.95	1	0
test	58	0	0	0.63	1.19	1	1
test	54	0	1	1.85	3.44	1	0
test	69	0	0	2.87	3.59	1	0
test	48	1	1	3.2	6.45	1	0
test	51	0	0	1.06	1.39	1	0
test	57	0	1	0.81	0.8	1	1
test	37	0	1	2.4	3.4	1	0
test	48	0	1	0.94	1.36	1	1
test	44	1	1	1.17	1.21	1	1
test	43	0	1	1.92	2.59	1	1
test	66	0	0	0.75	0.84	1	1
test	72	0	0	2.91	5.31	1	0
test	57	0	1	2.42	3.9	1	0
test	51	1	0	0.68	0.85	1	1
test	58	1	1	0.82	0.83	1	1
internal validation	36	1	1	2.62	3.54	1	1
internal validation	35	0	0	2.42	4.17	1	0
internal validation	50	0	1	2.24	4.8	1	0
internal validation	60	0	0	0.87	0.72	1	1
internal validation	45	0	0	0.7	0.6	1	1
internal validation	50	0	0	2.05	2.31	1	1
internal validation	45	1	1	2.54	2.15	1	1
internal validation	54	1	0	1.4	1.31	1	1
internal validation	36	0	1	2.42	2.72	1	0
internal validation	55	0	0	1.31	1.82	1	1
internal validation	39	1	1	1.46	2	1	1
internal validation	46	0	1	0.88	1.27	1	1
internal validation	28	0	0	1.82	2.05	1	1
internal validation	61	0	1	2.77	3.87	1	0

## Sheet: code
	0	1
Gender	Female	Male
Tumor side	Left	Right
Diagnostic confirmation	Fine-needle aspiration	Operation
Final diagnoses	Benign	Malignant
